# Supplementary material for: The Genetic Background Modulates the Evolution of Fluoroquinolone-Resistance in Mycobacterium tuberculosis
Source: Mol Biol Evol. 2019 Sep 18;37(1):195–207. doi: 10.1093/molbev/msz214 (PMC6984360; doi:10.1093/molbev/msz214)
Supplement: msz214_Supplementary_Data [file msz214_supplementary_data.zip]

Archive with 4 entries (3 files):
- msz214-Suppl_data/
- msz214-Suppl_data/SupplementaryTableS8.xls
- msz214-Suppl_data/SupplementaryTableS13.xls
- msz214-Suppl_data/Supplementary_Data.pdf
