# Supplementary material for: The Genetic Background Modulates the Evolution of Fluoroquinolone-Resistance in Mycobacterium tuberculosis
Source: Mol Biol Evol. 2019 Sep 18;37(1):195–207. doi: 10.1093/molbev/msz214 (PMC6984360; doi:10.1093/molbev/msz214)
Supplement: msz214_Supplementary_Data [file msz214_supplementary_data.zip › msz214-Suppl_data/SupplementaryTableS8.xls]

## Sheet: SupplementaryTableS8_AccessionN
	Supplementary Table S8
	Accession number of genomes from M. tuberculosis clinical isolates with confirmed MDR-TB mutations
1	SRR1269450
2	SRR1269495
3	SRR1269493
4	SRR1269465
5	SRR1269564
6	SRR1269566
7	SRR1269471
8	SRR1269487
9	SRR1269565
10	SRR1269683
11	SRR1269684
12	SRR1269496
13	SRR1269562
14	SRR1270146
15	SRR1270410
16	SRR1269492
17	SRR1270147
18	SRR1269490
19	SRR1270149
20	SRR1269494
21	SRR1270186
22	SRR1269497
23	SRR1269500
24	SRR1269559
25	SRR1269561
26	ERR234107
27	ERR234111
28	SRR1270409
29	SRR1269311
30	ERR234115
31	ERR015614
32	ERR1193661
33	ERR464719
34	ERR1200620
35	SRR5115605
36	ERR841392
37	ERR841393
38	ERR841394
39	ERR841395
40	ERR841396
41	ERR464730
42	ERR234215
43	ERR464729
44	ERR1193648
45	SRR023454
46	SRR026442
47	SRR026443
48	SRR023475
49	SRR023485
50	ERR1193674
51	SRR1269491
52	ERR1193683
53	ERR1193724
54	ERR1633796
55	ERR1633780
56	ERR1633819
57	ERR1633839
58	ERR1633869
59	ERR1633881
60	ERR1633964
61	ERR1633956
62	ERR1193763
63	ERR1193781
64	ERR1193782
65	ERR1367652
66	ERR1465929
67	ERR1367634
68	ERR1465930
69	ERR1367666
70	ERR1465931
71	ERR1465932
72	ERR789235
73	ERR1367667
74	ERR1367615
75	ERR789237
76	ERR789238
77	ERR789239
78	ERR038740
79	ERR038748
80	ERR038750
81	ERR040125
82	ERR040127
83	ERR040131
84	ERR040135
85	ERR1334053
86	ERR1199130
87	ERR1199097
88	ERR1199145
89	ERR1199093
90	ERR1199101
91	ERR1199113
92	ERR1199104
93	ERR1199122
94	ERR1199111
95	ERR1199102
96	ERR1199109
97	ERR1199112
98	ERR1199105
99	ERR1199121
100	ERR1199106
101	ERR1199128
102	ERR1199103
103	ERR1199110
104	ERR1199098
105	ERR1199096
106	ERR1199108
107	ERR1199126
108	ERR1199127
109	ERR1199117
110	ERR1199123
111	ERR1199115
112	ERR1215480
113	ERR1193792
114	ERR1193842
115	ERR1193843
116	ERR1193860
117	ERR1193861
118	ERR1193862
119	ERR1193863
120	ERR1193864
121	ERR1193865
122	ERR1193875
123	ERR1193877
124	ERR1193880
125	ERR1193881
126	ERR1193882
127	ERR1193883
128	ERR1193888
129	ERR1193892
130	ERR1193897
131	ERR1193900
132	ERR1193901
133	ERR1193902
134	ERR1193903
135	ERR1193904
136	SRR024074
137	ERR067603
138	ERR067697
139	ERR108474
140	ERR108480
141	ERR108482
142	ERR133800
143	ERR133878
144	ERR133942
145	ERR229932
146	ERR230003
147	ERR234631
148	ERR275218
149	ERR757167
150	ERR040122
151	ERR040138
152	ERR046944
153	ERR046977
154	ERR047886
155	ERR047891
156	ERR067735
157	ERR072082
158	ERR072083
159	ERR133938
160	ERR275181
161	ERR688030
162	ERR688041
163	ERR688043
164	ERR067696
165	ERR117454
166	ERR234632
167	ERR158608
168	ERR117456
169	ERR108514
170	ERR067667
171	ERR067644
172	ERR234600
173	ERR067588
174	ERR234584
175	ERR229926
176	ERR133966
177	ERR067705
178	ERR229915
179	ERR137264
180	ERR144622
181	ERR144572
182	ERR108500
183	ERR158570
184	ERR067622
185	ERR137277
186	ERR067761
187	ERR067653
188	ERR137223
189	ERR158609
190	ERR234658
191	ERR550670
192	ERR550724
193	ERR550777;ERR550778;ERR550779
194	ERR550887
195	ERR551090
196	ERR551159
197	ERR551212
198	ERR551305
199	ERR551311
200	ERR551360;ERR551361;ERR551362
201	ERR551412
202	ERR551494
203	ERR551549
204	ERR551554
205	ERR551556;ERR551557;ERR551558
206	ERR551575
207	ERR551638
208	ERR551772
209	ERR551804;ERR551805;ERR551806
210	ERR551821;ERR551822
211	ERR551943;ERR551944;ERR551945
212	ERR551956;ERR551957
213	ERR552090
214	ERR552136
215	ERR552141
216	ERR552194
217	ERR552219
218	ERR552358
219	ERR552429
220	ERR552479
221	ERR552482
222	ERR552580
223	ERR552668;ERR552669;ERR552670;ERR552671
224	ERR552907
225	ERR552939;ERR552940
226	ERR552954
227	ERR553068
228	ERR553098
229	ERR553107
230	ERR553139
231	ERR553237
232	ERR553251
233	ERR553303;ERR553304
234	ERR1023220
235	ERR1023223
236	ERR1023224
237	ERR1203053
238	ERR1215474
239	ERR1203070
240	ERR439968
241	ERR439972
242	ERR502508
243	ERR502509
244	ERR502536
245	ERR702408
246	ERR702432
247	ERR751313
248	ERR751314
249	ERR751330
250	ERR1215461
251	SRR998649
252	SRR1162479;
253	ERR245741
254	ERR036188
255	SRR024058
256	SRR023959
257	SRR024067
258	SRR024063
259	SRR023949
260	SRR023948
261	SRR023952
262	SRR023960
263	SRR023964
264	ERR047881
265	ERR047882
266	ERR047883
267	ERR047885
268	ERR047887
269	ERR047888
270	ERR047889
271	ERR047890
272	ERR067577
273	ERR067599
274	ERR067609
275	ERR067615
276	ERR067629
277	ERR067645
278	ERR067657
279	ERR067677
280	ERR067679
281	ERR067691
282	ERR067728
283	ERR067733
284	ERR067748
285	ERR067752
286	ERR108425
287	ERR108485
288	ERR117452
289	ERR117466
290	ERR133812
291	ERR133834
292	ERR133849
293	ERR133858
294	ERR133887
295	ERR133903
296	ERR133922
297	ERR133937
298	ERR137196
299	ERR137209
300	ERR137250
301	ERR137274
302	ERR137284
303	ERR144624
304	ERR158579
305	ERR158595
306	ERR227985
307	ERR228001
308	ERR228009
309	ERR228025
310	ERR228036
311	ERR229927
312	ERR229953
313	ERR234594
314	ERR234627
315	ERR234648
316	ERR234654
317	ERR234669
318	ERR038751
319	ERR038755
320	ERR040115
321	ERR040124
322	ERR040128
323	ERR040130
324	ERR067576
325	ERR067718
326	ERR067613
327	ERR067692
328	ERR067652
329	ERR067671
330	ERR067578
331	ERR067593
332	ERR067742
333	ERR067668
334	ERR067654
335	ERR067717
336	ERR047884
337	ERR067581
338	ERR067673
339	ERR067694
340	ERR067649
341	ERR067744
342	ERR047880
343	ERR067665
344	ERR067674
345	ERR067598
346	ERR067647
347	ERR067714
348	ERR067651
349	ERR067663
350	ERR067583
351	ERR067611
352	ERR067650
353	ERR067635
354	ERR067695
355	ERR067765
356	ERR067660
357	ERR067762
358	ERR067720
359	ERR067605
360	ERR067623
361	ERR067587
362	ERR067698
363	ERR067721
364	ERR067641
365	ERR067584
366	ERR067723
367	ERR067662
368	ERR067722
369	ERR067627
370	ERR067710
371	ERR067625
372	ERR067620
373	ERR067724
374	ERR067760
375	ERR067749
376	ERR067750
377	ERR067711
378	ERR067626
379	ERR067621
380	ERR067619
381	ERR067739
382	ERR067618
383	ERR067758
384	ERR067709
385	ERR067656
386	ERR067592
387	ERR067628
388	ERR067755
389	ERR067672
390	ERR067631
391	ERR067643
392	ERR067687
393	ERR067590
394	ERR067754
395	ERR067630
396	ERR067659
397	ERR067704
398	ERR144563
399	ERR133868
400	ERR144562
401	ERR137237
402	ERR108488
403	ERR108489
404	ERR133867
405	ERR133957
406	ERR137236
407	ERR133953
408	ERR133866
409	ERR137234
410	ERR137217
411	ERR137281
412	ERR133954
413	ERR144628
414	ERR137282
415	ERR137210
416	ERR108484
417	ERR108462
418	ERR144633
419	ERR144575
420	ERR144632
421	ERR137211
422	ERR133959
423	ERR144631
424	ERR108507
425	ERR144579
426	ERR108467
427	ERR133816
428	ERR108469
429	ERR144581
430	ERR133951
431	ERR137219
432	ERR137231
433	ERR137218
434	ERR144560
435	ERR133890
436	ERR137230
437	ERR144584
438	ERR133861
439	ERR137259
440	ERR117461
441	ERR144561
442	ERR137257
443	ERR133889
444	ERR137192
445	ERR133907
446	ERR133886
447	ERR117462
448	ERR144571
449	ERR108458
450	ERR133984
451	ERR144570
452	ERR133906
453	ERR117463
454	ERR108515
455	ERR133884
456	ERR144574
457	ERR117464
458	ERR144573
459	ERR133885
460	ERR133982
461	ERR144567
462	ERR117470
463	ERR144636
464	ERR144617
465	ERR144543
466	ERR133860
467	ERR133936
468	ERR144597
469	ERR108439
470	ERR144601
471	ERR133935
472	ERR137260
473	ERR144600
474	ERR144634
475	ERR144619
476	ERR144635
477	ERR144620
478	ERR137262
479	ERR108435
480	ERR108511
481	ERR133933
482	ERR108510
483	ERR133931
484	ERR144623
485	ERR137283
486	ERR108436
487	ERR144595
488	ERR133831
489	ERR144548
490	ERR144549
491	ERR108477
492	ERR133944
493	ERR108473
494	ERR133855
495	ERR144591
496	ERR137226
497	ERR144551
498	ERR133854
499	ERR108493
500	ERR133827
501	ERR137204
502	ERR144615
503	ERR108494
504	ERR133826
505	ERR108495
506	ERR133880
507	ERR108454
508	ERR137203
509	ERR137244
510	ERR108428
511	ERR133879
512	ERR108455
513	ERR137243
514	ERR137247
515	ERR133873
516	ERR137246
517	ERR133930
518	ERR137208
519	ERR108453
520	ERR108491
521	ERR133901
522	ERR133927
523	ERR108450
524	ERR137206
525	ERR137248
526	ERR133902
527	ERR108420
528	ERR133918
529	ERR108502
530	ERR108421
531	ERR144607
532	ERR133916
533	ERR133915
534	ERR108503
535	ERR137254
536	ERR108426
537	ERR117453
538	ERR133892
539	ERR133895
540	ERR137255
541	ERR108443
542	ERR133919
543	ERR137275
544	ERR137225
545	ERR133896
546	ERR137273
547	ERR137272
548	ERR133843
549	ERR133899
550	ERR137222
551	ERR133844
552	ERR133845
553	ERR137220
554	ERR144611
555	ERR117460
556	ERR133848
557	ERR158576
558	ERR158580
559	ERR158581
560	ERR158616
561	ERR158578
562	ERR158611
563	ERR158613
564	ERR158585
565	ERR158586
566	ERR158587
567	ERR158590
568	ERR158588
569	ERR158606
570	ERR158607
571	ERR158597
572	ERR158602
573	ERR158596
574	ERR158592
575	ERR158598
576	ERR234644
577	ERR228064
578	ERR227995
579	ERR228039
580	ERR228062
581	ERR234633
582	ERR228042
583	ERR234606
584	ERR234556
585	ERR228059
586	ERR228037
587	ERR228061
588	ERR234671
589	ERR234560
590	ERR234670
591	ERR228056
592	ERR234651
593	ERR227975
594	ERR229929
595	ERR234649
596	ERR234666
597	ERR234628
598	ERR228043
599	ERR234650
600	ERR234646
601	ERR234668
602	ERR228017
603	ERR234629
604	ERR234563
605	ERR234562
606	ERR234630
607	ERR228019
608	ERR229947
609	ERR228020
610	ERR229921
611	ERR229949
612	ERR229980
613	ERR229922
614	ERR234657
615	ERR234601
616	ERR229923
617	ERR228024
618	ERR229924
619	ERR234660
620	ERR229946
621	ERR227996
622	ERR229978
623	ERR234661
624	ERR234602
625	ERR234596
626	ERR228046
627	ERR229992
628	ERR229993
629	ERR234595
630	ERR234576
631	ERR229976
632	ERR228003
633	ERR229994
634	ERR234574
635	ERR228049
636	ERR229995
637	ERR234597
638	ERR234598
639	ERR228050
640	ERR229997
641	ERR229971
642	ERR228051
643	ERR229998
644	ERR230000
645	ERR228054
646	ERR234622
647	ERR227981
648	ERR227982
649	ERR234565
650	ERR234623
651	ERR234568
652	ERR227983
653	ERR234593
654	ERR234621
655	ERR229984
656	ERR227976
657	ERR227977
658	ERR234570
659	ERR144566
660	ERR133837
661	ERR133839
662	ERR137269
663	ERR117468
664	ERR137265
665	ERR133910
666	ERR133908
667	ERR133805
668	ERR108475
669	ERR133806
670	ERR137229
671	ERR144553
672	ERR108498
673	ERR133853
674	ERR144554
675	ERR133852
676	ERR108499
677	ERR144593
678	ERR144590
679	ERR144589
680	ERR234618
681	ERR234573
682	ERR234615
683	ERR227978
684	ERR229918
685	ERR234656
686	ERR234641
687	ERR234643
688	ERR229916
689	ERR234639
690	ERR228032
691	ERR234672
692	ERR234653
693	ERR229960
694	ERR228029
695	ERR228028
696	ERR229955
697	ERR234692
698	ERR229965
699	ERR230006
700	ERR230008
701	ERR229966
702	ERR229969
703	ERR230005
704	ERR229936
705	ERR229968
706	ERR234637
707	ERR229961
708	ERR228006
709	ERR229962
710	ERR229940
711	ERR234698
712	ERR229964
713	ERR228013
714	ERR234612
715	ERR228012
716	ERR229982
717	ERR234590
718	ERR234610
719	ERR229933
720	ERR230009
721	ERR234608
722	ERR227987
723	ERR234609
724	ERR234607
725	ERR234589
726	ERR229931
727	ERR403302
728	ERR403230
729	ERR403227
730	ERR403276
731	ERR403229
732	ERR403316
733	ERR403303
734	ERR403245
735	ERR403271
736	ERR403259
737	ERR015610
738	ERR275182
739	ERR275183
740	ERR275184
741	ERR275191
742	ERR275198
743	ERR275199
744	ERR275202
745	ERR275203
746	ERR275206
747	ERR275207
748	ERR275211
749	ERR275212
750	ERR275214
751	ERR275217
752	ERR275219
753	ERR275220
754	ERR275221
755	ERR275222
756	ERR275223
757	ERR275224
758	ERR275225
759	ERR275227
760	ERR275229
761	ERR275230
762	ERR757145
763	ERR757146
764	ERR757147
765	ERR757148
766	ERR757150
767	ERR757151
768	ERR757152
769	ERR757159
770	ERR757160
771	ERR757161
772	ERR757162
773	ERR757163
774	ERR757164
775	ERR757165
776	ERR757166
777	ERR757168
778	ERR757169
779	ERR757170
780	ERR757171
781	ERR757172
782	ERR757173
783	ERR757174
784	ERR757175
785	ERR757176
786	ERR757177
787	ERR757178
788	ERR757179
789	ERR757180
790	ERR757181
791	ERR757182
792	ERR757183
793	ERR757184
794	ERR757185
795	ERR757186
796	ERR757187
797	ERR757188
798	ERR757189
799	ERR760595
800	ERR760596
801	ERR760597
802	ERR760598
803	ERR760599
804	ERR760600
805	ERR760601
806	ERR760602
807	ERR760603
808	ERR760604
809	ERR760607
810	ERR760608
811	ERR760609
812	ERR760610
813	ERR760611
814	ERR760612
815	ERR760731
816	ERR760732
817	ERR760733
818	ERR760734
819	ERR760735
820	ERR760736
821	ERR760737
822	ERR760738
823	ERR760739
824	ERR760740
825	ERR760741
826	ERR760742
827	ERR760743
828	ERR760744
829	ERR760745
830	ERR760746
831	ERR760747
832	ERR760748
833	ERR760749
834	ERR760750
835	ERR760751
836	ERR760752
837	ERR760753
838	ERR760754
839	ERR760755
840	ERR760756
841	ERR760757
842	ERR760758
843	ERR760759
844	ERR760760
845	ERR760761
846	ERR760762
847	ERR760763
848	ERR760764
849	ERR760765
850	ERR760766
851	ERR760767
852	ERR760768
853	ERR760778
854	ERR760779
855	ERR760781
856	ERR760782
857	ERR760783
858	ERR760784
859	ERR760785
860	ERR760786
861	ERR760787
862	ERR760788
863	ERR760789
864	ERR760790
865	ERR760791
866	ERR760792
867	ERR760793
868	ERR760794
869	ERR760795
870	ERR760796
871	ERR760797
872	ERR760798
873	ERR760799
874	ERR760800
875	ERR760801
876	ERR760802
877	ERR760803
878	ERR760809
879	ERR760810
880	ERR760811
881	ERR760812
882	ERR760813
883	ERR760814
884	ERR760815
885	ERR760816
886	ERR760817
887	ERR760818
888	ERR760819
889	ERR760820
890	ERR760821
891	ERR760822
892	ERR760823
893	ERR760824
894	ERR760825
895	ERR760826
896	ERR760827
897	ERR760828
898	ERR760829
899	ERR760830
900	ERR760831
901	ERR760832
902	ERR760833
903	ERR760834
904	ERR760835
905	ERR760836
906	ERR760837
907	ERR760838
908	ERR760839
909	ERR760840
910	ERR760841
911	ERR760842
912	ERR760843
913	ERR760844
914	ERR760845
915	ERR760846
916	ERR760847
917	ERR760848
918	ERR760849
919	ERR760850
920	ERR760851
921	ERR760852
922	ERR760853
923	ERR760854
924	ERR760855
925	ERR760856
926	ERR760857
927	ERR760858
928	ERR760859
929	ERR760860
930	ERR760861
931	ERR760862
932	ERR760863
933	ERR760864
934	ERR760865
935	ERR760866
936	ERR760867
937	ERR760868
938	ERR760869
939	ERR760870
940	ERR760871
941	ERR760872
942	ERR760873
943	ERR760874
944	ERR760875
945	ERR760876
946	ERR760877
947	ERR760878
948	ERR760879
949	ERR760880
950	ERR760881
951	ERR760882
952	ERR760883
953	ERR760884
954	ERR760885
955	ERR760886
956	ERR760887
957	ERR760888
958	ERR760889
959	ERR760890
960	ERR760891
961	ERR760892
962	ERR760893
963	ERR760894
964	ERR760895
965	ERR760896
966	ERR760897
967	ERR760899
968	ERR760900
969	ERR760901
970	ERR760902
971	ERR760903
972	ERR760904
973	ERR760905
974	ERR760906
975	ERR760907
976	ERR760908
977	ERR760909
978	ERR760910
979	ERR760911
980	ERR760912
981	ERR760913
982	ERR760914
983	ERR760915
984	ERR760916
985	ERR760917
986	ERR760918
987	ERR760919
988	ERR760920
989	ERR760921
990	ERR760922
991	ERR760923
992	ERR760924
993	ERR760925
994	ERR760926
995	ERR760927
996	ERR762352
997	ERR762353
998	ERR845303
999	ERR845304
1000	ERR845305
1001	ERR845306
1002	ERR845307
1003	ERR845327
1004	ERR845328
1005	ERR845329
1006	ERR845330
1007	ERR850262
1008	SRR998747
1009	SRR998754
1010	SRR998757
1011	SRR998748;SRR998749
1012	SRR998762
1013	SRR998764
1014	SRR998768;SRR998769
1015	SRR998773;SRR998774
1016	SRR998786
1017	SRR998795
1018	SRR998797
1019	SRR998802;SRR998803
1020	SRR998805;SRR998807
1021	SRR998811
1022	SRR998813
1023	SRR998821;SRR998823
1024	SRR998827
1025	SRR998829;SRR998830
1026	SRR998835;SRR998836
1027	SRR998837
1028	SRR998844
1029	SRR998845
1030	SRR998851
1031	SRR1162468
1032	SRR1162473
1033	SRR1162475
1034	SRR1162476
1035	SRR1162479
1036	SRR1162480
1037	SRR1162481
1038	SRR1162482
1039	SRR1049960
1040	SRR1158988;SRR1158871
1041	SRR1159005;SRR1158929
1042	SRR1159150;SRR1159083
1043	SRR1159154;SRR1159053
1044	SRR1159175;SRR1158890
1045	SRR1159279;SRR1159003
1046	SRR1159283;SRR1159108
1047	SRR1159298;SRR1159075
1048	SRR1159303;SRR1159002
1049	SRR1159308;SRR1159006
1050	SRR1159350;SRR1159126
1051	SRR1159351;SRR1158874
1052	SRR1159362;SRR1159122
1053	SRR1159369;SRR1159204
1054	SRR1159370;SRR1158946
1055	SRR1159377;SRR1159129
1056	SRR1159384;SRR1159294
1057	SRR1159389;SRR1159262
1058	SRR1159526;SRR1159521
1059	SRR1159729;SRR1159309
1060	SRR1159779;SRR1159359
1061	SRR1159780;SRR1159721
1062	SRR1159790;SRR1159738
1063	SRR1159810;SRR1159747
1064	SRR1159818;SRR1159393
1065	SRR1159877;SRR1159361
1066	SRR1159954;SRR1159760
1067	SRR1159957;SRR1159926
1068	SRR1159959;SRR1159661
1069	SRR1159977;SRR1159700
1070	SRR1159986;SRR1159861
1071	SRR1162483;SRR1159076
1072	SRR1162485;SRR1159044
1073	SRR1162491;SRR1159293
1074	SRR1162498;SRR1158950
1075	SRR1162502;SRR1159029
1076	SRR1162504;SRR1159338
1077	SRR1162505;SRR1158990
1078	SRR1162509;SRR1158943
1079	SRR1162517;SRR1159286
1080	SRR1162518;SRR1159180
1081	SRR1162526;SRR1158989
1082	SRR1162529;SRR1159349
1083	SRR1159066
1084	SRR1162531;SRR1158907
1085	SRR1162532;SRR1159167
1086	SRR1162533;SRR1158923
1087	SRR1162534;SRR1159299
1088	SRR1162535;SRR1159121
1089	SRR1162537;SRR1159290
1090	SRR1162539;SRR1159352
1091	SRR1162540;SRR1159252
1092	SRR1162541;SRR1158898
1093	SRR1162542;SRR1159034
1094	SRR1163286;SRR1163185
1095	SRR1163291;SRR1163079
1096	SRR1163296;SRR1163194
1097	SRR1163298;SRR1163139
1098	SRR1163299;SRR1163211
1099	SRR1163303;SRR1163037
1100	SRR1163309;SRR1163073
1101	SRR1163310;SRR1163023
1102	SRR1163313;SRR1163101
1103	SRR1163314;SRR1163198
1104	SRR1163315;SRR1163115
1105	SRR1163317;SRR1163166
1106	SRR1163318;SRR1163135
1107	SRR1163319;SRR1163203
1108	SRR1163325;SRR1163145
1109	SRR1163326;SRR1162980
1110	SRR1163329;SRR1163290
1111	SRR1163330;SRR1163126
1112	SRR1163332;SRR1163202
1113	SRR1163336;SRR1162952
1114	SRR1163337;SRR1163089
1115	SRR1163338;SRR1163106
1116	SRR1163341;SRR1163140
1117	SRR1163342;SRR1163006
1118	SRR1163348;SRR1163050
1119	SRR1163349;SRR1163080
1120	SRR1163354;SRR1163002
1121	SRR1163363;SRR1163001
1122	SRR1163364;SRR1162978
1123	SRR1163373;SRR1162972
1124	SRR1163376;SRR1163199
1125	SRR1163379;SRR1163137
1126	SRR1163380;SRR1163178
1127	SRR1163385;SRR1162996
1128	SRR1163387;SRR1163081
1129	SRR1163392;SRR1163021
1130	SRR1163397;SRR1162966
1131	SRR1163399;SRR1163204
1132	SRR1163404;SRR1163121
1133	SRR1163405;SRR1163114
1134	SRR1163406;SRR1163369
1135	SRR1163407;SRR1162977
1136	SRR1163412;SRR1163189
1137	SRR1163414;SRR1162995
1138	SRR1163415;SRR1163022
1139	SRR1163416;SRR1163173
1140	SRR1163423;SRR1162953
1141	SRR1163429;SRR1163025
1142	SRR1172231;SRR1169096
1143	SRR1172239;SRR1169102
1144	SRR1172250;SRR1169063
1145	SRR1172424
1146	SRR1172449;SRR1169070
1147	SRR1174821;SRR1169143
1148	SRR924711
1149	SRR924712
1150	SRR924713
1151	SRR924714
1152	SRR924716
1153	SRR924717
1154	SRR924718
1155	SRR1166910;SRR1162962
1156	SRR1166920;SRR1162947
1157	SRR1166086
1158	SRR1166094
1159	SRR1166108
1160	SRR1166111
1161	SRR1166121
1162	SRR1166122
1163	SRR1166130
1164	SRR1166131
1165	SRR1166134
1166	SRR1166137
1167	SRR1166138
1168	SRR1166162
1169	SRR1166163
1170	SRR1166171
1171	SRR1166178
1172	SRR1166189
1173	SRR1166190
1174	SRR1166208
1175	SRR1166220
1176	SRR1166228
1177	SRR1166239
1178	SRR1166283
1179	SRR1166304
1180	SRR1166316
1181	SRR1166319
1182	SRR1166321
1183	SRR1166324
1184	SRR1166325
1185	SRR1166328
1186	SRR1166332
1187	SRR1175470
1188	SRR1162818;SRR1166813
1189	SRR1146348
1190	SRR1163344;SRR1163327
1191	SRR1162850;SRR1166936
1192	SRR1162863
1193	SRR1162795;SRR1162845
1194	SRR1165512;SRR1165592
1195	SRR1165536;SRR1165577
1196	SRR1165535;SRR1165553
1197	SRR1165456;SRR1167120
1198	SRR1165498;SRR1165589
1199	SRR1165403;SRR1167097
1200	SRR1165503;SRR1165593
1201	SRR1165524;SRR1165549
1202	SRR1165540;SRR1165563
1203	SRR1162856;SRR1163122
1204	SRR1162898;SRR1162998
1205	SRR1163108;SRR1163239
1206	SRR1163075;SRR1163355
1207	SRR1165544;SRR1165600
1208	SRR1163205
1209	SRR1163090;SRR1163116
1210	SRR1163051;SRR1163146
1211	SRR1146368
1212	SRR1162968;SRR1163085
1213	SRR1162874;SRR1162986
1214	SRR1162879;SRR1163123
1215	SRR1163381;SRR1163339
1216	SRR1162792;SRR1166871
1217	SRR1162891;SRR1166909
1218	SRR1162969;SRR1163008
1219	SRR1163424;SRR1163351
1220	SRR1162846;SRR1166827
1221	SRR1146353
1222	SRR1162958;SRR1163046
1223	SRR1163093;SRR1163179
1224	SRR1163190;SRR1163222
1225	SRR1163215;SRR1163359
1226	SRR1163014;SRR1163128
1227	SRR1162834;SRR1166815
1228	SRR1163124;SRR1163212
1229	SRR1163110;SRR1163174
1230	SRR1163039;SRR1163448
1231	SRR1162954;SRR1163425
1232	SRR1162853;SRR1163003
1233	SRR1163218;SRR1163473
1234	SRR1162793;SRR1166913
1235	SRR1163017;SRR1163216
1236	SRR1163076;SRR1163465
1237	SRR1163320;SRR1163361
1238	SRR1162810;SRR1166923
1239	SRR1162814;SRR1166818
1240	SRR1163175;SRR1163382
1241	SRR1162871;SRR1166918
1242	SRR1162806;SRR1162851
1243	SRR1162881;SRR1163087
1244	SRR1163015;SRR1163040
1245	SRR1163094;SRR1163490
1246	SRR1163321;SRR1163418
1247	SRR1163024;SRR1163176
1248	SRR1146272
1249	SRR1163213;SRR1163480
1250	SRR1144799
1251	SRR1162800;SRR1166876
1252	SRR1162895;SRR1163206
1253	SRR1163305;SRR1163293
1254	SRR1162796;SRR1166925
1255	SRR1162801;SRR1166874
1256	SRR1163306;SRR1163459
1257	SRR1162865;SRR1162855
1258	SRR1162866;SRR1163077
1259	SRR1163078;SRR1163478
1260	SRR1165521
1261	SRR1165369;SRR1167099
1262	SRR1165525;SRR1165557
1263	SRR1165398;SRR1167141
1264	SRR1165473;SRR1165580
1265	SRR1165543;SRR1165572
1266	SRR1165415;SRR1167090
1267	SRR1165427;SRR1167113
1268	SRR1165474;SRR1165573
1269	SRR1165444;SRR1167087
1270	SRR1165602
1271	SRR1165457;SRR1167058
1272	SRR1165499;SRR1167134
1273	SRR1165523;SRR1165574
1274	SRR1165538;SRR1165567
1275	SRR1165529;SRR1165601
1276	SRR1165541;SRR1165597
1277	SRR1165515;SRR1165585
1278	SRR1165509;SRR1165564
1279	SRR1165530;SRR1165554
1280	SRR1165436;SRR1167092
1281	SRR1165504;SRR1165594
1282	SRR1165526;SRR1165598
1283	SRR1165431;SRR1167124
1284	SRR1165432;SRR1167131
1285	SRR1165516;SRR1165581
1286	SRR1165376;SRR1167138
1287	SRR1165418;SRR1167100
1288	SRR1165445;SRR1167067
1289	SRR1165502;SRR1165604
1290	SRR1165394;SRR1167079
1291	SRR1165366;SRR1167151
1292	SRR1165532;SRR1165590
1293	SRR1165437;SRR1167080
1294	SRR1165533;SRR1165588
1295	SRR1165450;SRR1167128
1296	SRR1165377;SRR1167114
1297	SRR1165446;SRR1167075
1298	SRR1165372;SRR1167061
1299	SRR1165495;SRR1165591
1300	SRR1165399;SRR1167081
1301	SRR1165480;SRR1165595
1302	SRR1165419;SRR1167152
1303	SRR1165478;SRR1165558
1304	SRR1165453;SRR1167073
1305	SRR1165490;SRR1165550
1306	SRR1165500;SRR1165559
1307	SRR1165481;SRR1165599
1308	SRR1165373;SRR1167069
1309	SRR1165513;SRR1165605
1310	SRR1165491;SRR1165606
1311	SRR1165539;SRR1165582
1312	ERR551258
1313	ERR551285
1314	ERR551296
1315	ERR550743
1316	ERR551353
1317	ERR551362
1318	ERR551373
1319	ERR550744
1320	ERR550748
1321	ERR551378
1322	ERR551409
1323	ERR551417
1324	ERR550645
1325	ERR551429
1326	ERR551432
1327	ERR550749
1328	ERR551460
1329	ERR551464
1330	ERR551468
1331	ERR551478
1332	ERR551496
1333	ERR551509
1334	ERR550763
1335	ERR551511
1336	ERR551528
1337	ERR550771
1338	ERR550772
1339	ERR551557
1340	ERR551581
1341	ERR551591
1342	ERR551595
1343	ERR550778
1344	ERR551599
1345	ERR551603
1346	ERR550779
1347	ERR550786
1348	ERR550787
1349	ERR551610
1350	ERR550806
1351	ERR550808
1352	ERR550809
1353	ERR551643
1354	ERR551645
1355	ERR551649
1356	ERR550838
1357	ERR551660
1358	ERR551668
1359	ERR551708
1360	ERR550841
1361	ERR551726
1362	ERR551735
1363	ERR550652
1364	ERR551738
1365	ERR550848
1366	ERR551744
1367	ERR551748
1368	ERR551750
1369	ERR551768
1370	ERR551775
1371	ERR551777
1372	ERR550849
1373	ERR551781
1374	ERR551794
1375	ERR551797
1376	ERR551804
1377	ERR551806
1378	ERR551810
1379	ERR551821
1380	ERR551815
1381	ERR551826
1382	ERR551844
1383	ERR551861
1384	ERR550893
1385	ERR551895
1386	ERR550896
1387	ERR550667
1388	ERR551918
1389	ERR551922
1390	ERR551924
1391	ERR551926
1392	ERR551944
1393	ERR550907
1394	ERR551946
1395	ERR551987
1396	ERR551995
1397	ERR550908
1398	ERR552008
1399	ERR552042
1400	ERR552080
1401	ERR552099
1402	ERR552102
1403	ERR552105
1404	ERR550676
1405	ERR552111
1406	ERR552142
1407	ERR552144
1408	ERR550914
1409	ERR550922
1410	ERR552165
1411	ERR552200
1412	ERR552216
1413	ERR550923
1414	ERR552225
1415	ERR552238
1416	ERR550928
1417	ERR552240
1418	ERR550685
1419	ERR550929
1420	ERR552310
1421	ERR552322
1422	ERR552347
1423	ERR552363
1424	ERR552373
1425	ERR550947
1426	ERR550950
1427	ERR552376
1428	ERR552383
1429	ERR552389
1430	ERR552398
1431	ERR552400
1432	ERR550960
1433	ERR552411
1434	ERR552417
1435	ERR550980
1436	ERR552501
1437	ERR550988
1438	ERR550990
1439	ERR550999
1440	ERR551000
1441	ERR552504
1442	ERR552510
1443	ERR552514
1444	ERR551016
1445	ERR552530
1446	ERR552532
1447	ERR552560
1448	ERR552569
1449	ERR552571
1450	ERR552586
1451	ERR552606
1452	ERR552610
1453	ERR552625
1454	ERR551051
1455	ERR552631
1456	ERR552645
1457	ERR551052
1458	ERR552653
1459	ERR552709
1460	ERR552712
1461	ERR552738
1462	ERR552740
1463	ERR552772
1464	ERR552793
1465	ERR552814
1466	ERR552816
1467	ERR552819
1468	ERR552841
1469	ERR551099
1470	ERR551100
1471	ERR552883
1472	ERR552897
1473	ERR552927
1474	ERR552939
1475	ERR552950
1476	ERR552955
1477	ERR552974
1478	ERR551108
1479	ERR552982
1480	ERR551109
1481	ERR553023
1482	ERR550732
1483	ERR551126
1484	ERR551129
1485	ERR550733
1486	ERR553051
1487	ERR553162
1488	ERR551132
1489	ERR551133
1490	ERR551141
1491	ERR553169
1492	ERR550736
1493	ERR553180
1494	ERR553183
1495	ERR553189
1496	ERR553191
1497	ERR553194
1498	ERR553246
1499	ERR551211
1500	ERR551221
1501	ERR551250
1502	ERR551251
1503	ERR553393
1504	ERR046825
1505	ERR046855
1506	ERR046917
1507	ERR046943
1508	ERR400382
1509	ERR400517
1510	ERR400553
1511	ERR550764
1512	ERR550812
1513	ERR551121
1514	ERR551145
1515	ERR551236
1516	ERR551290
1517	ERR551430
1518	ERR551701
1519	ERR552047
1520	ERR552274
1521	ERR552326
1522	ERR552391
1523	ERR552441
1524	ERR552517
1525	ERR552539
1526	ERR552677
1527	ERR552774
1528	ERR552933
1529	ERR552937
1530	ERR553196
1531	ERR553238
1532	SRR2099949
1533	SRR2099956
1534	SRR2099969
1535	SRR2099973
1536	SRR2099974
1537	SRR2099976
1538	SRR2099978
1539	SRR2099982
1540	SRR2100021
1541	SRR2100026
1542	SRR2100097
1543	SRR2100131
1544	SRR2100132
1545	SRR2100176
1546	SRR2100227
1547	SRR2100228
1548	SRR2100231
1549	SRR2100234
1550	SRR2100238
1551	SRR2100246
1552	SRR2100250
1553	SRR2100257
1554	SRR2100259
1555	SRR2100267
1556	SRR2100282
1557	SRR2100283
1558	SRR2100294
1559	SRR2100306
1560	SRR2100324
1561	SRR2100331
1562	SRR2100349
1563	SRR2100352
1564	SRR2100368
1565	SRR2100376
1566	SRR2100385
1567	SRR2100387
1568	SRR2100388
1569	SRR2100392
1570	SRR2100400
1571	SRR2100402
1572	SRR2100419
1573	SRR2100429
1574	SRR2100432
1575	SRR2100740
1576	SRR2100803
1577	SRR2100828
1578	SRR2100830
1579	SRR2100836
1580	SRR2100838
1581	SRR2100842
1582	SRR2100848
1583	SRR2100854
1584	SRR2100855
1585	SRR2100869
1586	SRR2100870
1587	SRR2100873
1588	SRR2100880
1589	SRR2100884
1590	SRR2100889
1591	SRR2100890
1592	SRR2100891
1593	SRR2100904
1594	SRR2100906
1595	SRR2100909
1596	SRR2100911
1597	SRR2100912
1598	SRR2100920
1599	SRR2100921
1600	SRR2100925
1601	SRR2100950
1602	SRR2101021
1603	SRR2101023
1604	SRR2101053
1605	SRR2101055
1606	SRR2101063
1607	SRR2101307
1608	SRR2101344
1609	SRR2101360
1610	SRR2101373
1611	SRR2101384
1612	SRR2101460
1613	SRR2101470
1614	SRR2101482
1615	SRR2101495
1616	SRR2101505
1617	SRR2101539
1618	SRR2101555
1619	SRR2101574
1620	SRR2101598
1621	SRR2101675
1622	SRR2101731
1623	SRR2101757
1624	SRR2101761
1625	SRR2101763
1626	SRR2101775
1627	SRR2101806
1628	ERR025845
1629	ERR046796
1630	ERR046821
1631	ERR046856
1632	ERR046903
1633	ERR046933
1634	SRR1013593;SRR1013594
1635	SRR1047994
1636	SRR1013617;SRR1013618
1637	SRR1013633;SRR1013634
1638	SRR1047996
1639	SRR1047997
1640	SRR1013621;SRR1013622
1641	SRR1047999
1642	SRR1013623;SRR1013624
1643	SRR1013625;SRR1013626
1644	SRR1013627;SRR1013628
1645	SRR1013629;SRR1013630
1646	SRR1013644;SRR1013645
1647	SRR1013537;SRR1013538
1648	SRR1013539;SRR1013540
1649	SRR1013541;SRR1013542
1650	SRR1050529
1651	SRR1013543;SRR1013544
1652	SRR1013545;SRR1013546
1653	SRR1013547;SRR1013548
1654	SRR1013549;SRR1013550
1655	SRR1050530
1656	SRR1013551;SRR1013552
1657	SRR1013553;SRR1013554
1658	SRR1013555;SRR1013556
1659	SRR1013557;SRR1013558
1660	SRR1013559;SRR1013560
1661	SRR1013561;SRR1013562
1662	SRR1047982
1663	SRR1013563;SRR1013564
1664	SRR1013567;SRR1013568
1665	SRR1047984
1666	SRR1047985
1667	SRR1013577;SRR1013578
1668	SRR1047987
1669	SRR1047988
1670	SRR1013579;SRR1013580
1671	SRR1047990
1672	SRR1013581;SRR1013582
1673	SRR1048008
1674	SRR1013648;SRR1013649
1675	SRR1048010
1676	SRR1048011
1677	SRR1013658;SRR1013659
1678	SRR1013660;SRR1013661
1679	SRR1013664;SRR1013665
1680	SRR1013666;SRR1013667
1681	SRR1013668;SRR1013669
1682	SRR1013672;SRR1013673
1683	SRR1013682;SRR1013683
1684	SRR1013674;SRR1013675
1685	SRR1013677
1686	SRR1013679;SRR1013680
1687	SRR1003099
1688	SRR1003101
1689	SRR1003103
1690	SRR1003104
1691	SRR1003105
1692	SRR1003108
1693	SRR1049559;SRR1049560
1694	SRR1049561;SRR1049562
1695	SRR1049573;SRR1049574
1696	SRR1049577;SRR1049578
1697	SRR1062880
1698	SRR1049590;SRR1049591
1699	SRR1049595;SRR1049596
1700	SRR1049599;SRR1049600
1701	SRR1140717
1702	SRR1173361
1703	SRR1173717
1704	SRR1049610;SRR1049611
1705	SRR1049624;SRR1049625
1706	SRR1049629;SRR1049630
1707	SRR1049631;SRR1049632
1708	SRR1049637
1709	SRR1173425
1710	SRR1174286
1711	SRR1049651;SRR1049652
1712	SRR1049687;SRR1049688
1713	SRR1049677
1714	SRR1049723;SRR1049724
1715	SRR1049729;SRR1049730
1716	SRR1049737;SRR1049738
1717	SRR1049745;SRR1049746
1718	ERR245651
1719	ERR245836
1720	ERR245670
1721	ERR245829
1722	ERR736820
1723	ERR736807
1724	ERR181930
1725	ERR126605
1726	ERR163962
1727	ERR181793
1728	ERR212054
1729	ERR161085
1730	ERR181933
1731	ERR163947
1732	ERR221596
1733	ERR688013
1734	ERR688014
1735	ERR688015
1736	ERR688016
1737	ERR688017
1738	ERR688018
1739	ERR688020
1740	ERR688021
1741	ERR688022
1742	ERR688023
1743	ERR688024
1744	ERR688025
1745	ERR688026
1746	ERR688027
1747	ERR688028
1748	ERR688029
1749	ERR688031
1750	ERR688032
1751	ERR688033
1752	ERR688034
1753	ERR688035
1754	ERR688036
1755	ERR688037
1756	ERR688038
1757	ERR688039
1758	ERR688042
1759	ERR688044
1760	ERR688045
1761	ERR688046
1762	ERR688047
1763	ERR688048
1764	ERR688049
1765	ERR040121
1766	ERR040141
1767	ERR040136
1768	ERR040129
1769	ERR040118
1770	ERR038753
1771	ERR040126
1772	ERR040139
1773	ERR038752
1774	ERR019857
1775	ERR017791
1776	ERR019859
1777	ERR017786
1778	ERR017785
1779	ERR019556
1780	ERR019553
1781	ERR027452
1782	ERR027468
1783	ERR027463
1784	ERR017799
1785	ERR019873
1786	ERR027448
1787	ERR027458
1788	ERR019863
1789	ERR017783
1790	ERR019860
1791	ERR017788
1792	ERR027455
1793	ERR017784
1794	ERR027451
1795	ERR019862
1796	ERR027446
1797	ERR019564
1798	ERR017795
1799	ERR027447
1800	ERR019575
1801	ERR027456
1802	ERR027450
1803	ERR019552
1804	ERR019858
1805	ERR027467
1806	ERR017789
1807	ERR019559
1808	ERR026637
1809	ERR028619
1810	ERR029209
1811	ERR029210
1812	ERR038746
1813	ERR275215
1814	ERR275226
1815	SRR1062865
1816	SRR1167385
1817	SRR1165719
1818	SRR1172254
1819	SRR1167282
1820	SRR1165280
1821	SRR1165247
1822	SRR1165268
1823	SRR1167376
1824	SRR1013529
1825	SRR1165238;SRR1167311
1826	SRR1165222;SRR1167280
1827	SRR1165217;SRR1167170
1828	SRR1165239;SRR1167246
1829	SRR1165228;SRR1167184
1830	SRR1165213;SRR1167276
1831	SRR1165281;SRR1167305
1832	SRR1165339;SRR1167317
1833	SRR1165229;SRR1167310
1834	SRR1165675;SRR1167368
1835	SRR1165691;SRR1167338
1836	SRR1165703;SRR1167361
1837	SRR1165647;SRR1167339
1838	SRR1165669;SRR1165695
1839	SRR1165631;SRR1167366
1840	SRR1165664;SRR1167393
1841	SRR1165648;SRR1167357
1842	SRR1165644;SRR1167331
1843	SRR1165633;SRR1167359
1844	SRR1165248;SRR1167176
1845	SRR1165676;SRR1165706
1846	SRR1165702;SRR1167354
1847	SRR1165670;SRR1165680
1848	SRR1165651;SRR1167364
1849	SRR1165646;SRR1167382
1850	SRR1165226;SRR1167286
1851	SRR1165635;SRR1167383
1852	SRR1169178;SRR1172221
1853	SRR1165623;SRR1167334
1854	SRR1165619;SRR1167363
1855	SRR1165650;SRR1167390
1856	SRR1165704;SRR1167367
1857	SRR1165640;SRR1167380
1858	SRR1165660;SRR1167350
1859	SRR1165629;SRR1167360
1860	SRR1165700;SRR1167362
1861	SRR1165267;SRR1167167
1862	SRR1165618;SRR1167371
1863	SRR1165716;SRR1167373
1864	SRR1165662;SRR1167335
1865	SRR1165671;SRR1165681
1866	SRR1165672;SRR1165724
1867	SRR1165683;SRR1165713
1868	SRR1165673;SRR1165714
1869	SRR1165658;SRR1167377
1870	SRR1165636;SRR1167352
1871	SRR1165668;SRR1167342
1872	SRR1165262;SRR1167168
1873	SRR1165645;SRR1167345
1874	SRR1165654;SRR1167347
1875	SRR1165625;SRR1167378
1876	SRR1165677;SRR1167343
1877	SRR1165638;SRR1167349
1878	SRR1165687;SRR1165721
1879	SRR1165643;SRR1167365
1880	SRR1165621;SRR1167336
1881	SRR1165649;SRR1167389
1882	SRR1165242;SRR1167180
1883	SRR1165655;SRR1167351
1884	SRR1165659;SRR1167337
1885	SRR1165626;SRR1167375
1886	SRR1165688;SRR1167355
1887	SRR1165696;SRR1165718
1888	SRR1180953;SRR1181049
1889	SRR1169169;SRR1172089
1890	SRR1165715;SRR1167386
1891	SRR1165627;SRR1167353
1892	SRR1165240;SRR1167306
1893	SRR1165639;SRR1167348
1894	SRR1165693;SRR1165707
1895	SRR1165722;SRR1167358
1896	SRR1165682;SRR1165710
1897	SRR1165661;SRR1167387
1898	SRR1165630;SRR1167391
1899	SRR1165694;SRR1165720
1900	SRR1165656;SRR1167369
1901	SRR1165215;SRR1167253
1902	SRR1165652;SRR1167340
1903	SRR1165666;SRR1167346
1904	SRR1165689;SRR1165697
1905	SRR1165686;SRR1165692
1906	SRR1165678;SRR1165712
1907	SRR1165637;SRR1167372
1908	SRR1181035;SRR1181036
1909	SRR1165622;SRR1167392
1910	SRR1165690;SRR1165711
1911	SRR1165258;SRR1167244
1912	SRR1165698;SRR1165723
1913	SRR1175510;SRR1175516
1914	SRR1175469;SRR1175521
1915	SRR1180998;SRR1181062
1916	SRR1175472;SRR1175491
1917	SRR1175478;SRR1175518
1918	SRR1165275;SRR1167172
1919	SRR1175480;SRR1175526
1920	SRR1175483;SRR1175522
1921	SRR1175492;SRR1175494
1922	SRR1165210;SRR1167171
1923	SRR1165269;SRR1167249
1924	SRR1165231;SRR1167318
1925	SRR1165251;SRR1167298
1926	SRR1165301;SRR1167274
1927	SRR1165297;SRR1167303
1928	SRR1165245;SRR1167263
1929	SRR1165318;SRR1167295
1930	SRR1165279;SRR1167169
1931	SRR1165241;SRR1167259
1932	SRR1173781;SRR1173848
1933	SRR1165256;SRR1167174
1934	SRR1165236;SRR1167264
1935	SRR1165263;SRR1167313
1936	SRR1165319;SRR1167300
1937	SRR1165246;SRR1167296
1938	SRR1165278;SRR1167261
1939	SRR1165332;SRR1167321
1940	SRR1165259;SRR1167288
1941	SRR1165309;SRR1167182
1942	SRR1165252;SRR1167319
1943	SRR1165232;SRR1167181
1944	SRR1165302;SRR1167275
1945	SRR1165260;SRR1167284
1946	SRR1165271;SRR1167177
1947	SRR1165272;SRR1167320
1948	SRR1165227;SRR1167270
1949	SRR1165330;SRR1167175
1950	SRR1165326;SRR1167248
1951	SRR1165244;SRR1167324
1952	SRR1165216;SRR1167323
1953	SRR1165293;SRR1167299
1954	SRR1165211;SRR1167293
1955	SRR1165225;SRR1167185
1956	SRR1165220;SRR1167297
1957	SRR1180926;SRR1181050
1958	SRR1165294;SRR1167267
1959	SRR1165273;SRR1167262
1960	SRR1165223;SRR1167268
1961	SRR1165314;SRR1167308
1962	SRR1165310;SRR1167281
1963	SRR1165340;SRR1167245
1964	SRR1165264;SRR1167322
1965	SRR1165305;SRR1167272
1966	SRR1165249;SRR1167251
1967	SRR1165261;SRR1167273
1968	SRR1165323;SRR1167289
1969	SRR1165265;SRR1167269
1970	SRR1165276;SRR1167294
1971	SRR1165298;SRR1167309
1972	SRR1165219;SRR1167265
1973	SRR1165327;SRR1167250
1974	SRR1165277;SRR1167285
1975	SRR1165254;SRR1167316
1976	SRR1165266;SRR1167304
1977	SRR1165230;SRR1167252
1978	SRR1165253;SRR1167179
1979	SRR1165250;SRR1167312
1980	SRR1165274;SRR1167266
1981	SRR1165209;SRR1167307
1982	SRR1165237;SRR1167287
1983	SRR1165306;SRR1167271
1984	SRR1165255;SRR1167301
1985	SRR1165257;SRR1167302
1986	SRR1165212;SRR1167283
1987	SRR1165335;SRR1167278
1988	SRR1165328;SRR1167279
1989	SRR1165270;SRR1167290
1990	SRR1165336;SRR1167260
1991	SRR1165663;SRR1167333
1992	SRR1165620;SRR1167344
1993	SRR1165641;SRR1167381
1994	SRR1165679;SRR1165717
1995	SRR1165634;SRR1167327
1996	SRR1165657;SRR1167374
1997	SRR1165624;SRR1167370
1998	SRR1180185
[truncated: 1,441 more rows]
